# Supplementary material for: Bioinspired Photoluminescent “Spider Web” as Ultrafast and Ultrasensitive Airflow–Acoustic Bimodal Sensor for Human–Computer Interaction and Intelligent Recognition
Source: ACS Cent Sci. 2024 Sep 26;10(10):1894–909. doi: 10.1021/acscentsci.4c01182 (PMC11503498; doi:10.1021/acscentsci.4c01182)
Supplement: Supplementary file 2 — oc4c01182_si_002.zip [file oc4c01182_si_002.zip]

Archive with 4 entries (4 files):
- Movies S1-S4/Movie S1.mp4
- Movies S1-S4/Movie S2.mp4
- Movies S1-S4/Movie S3.mp4
- Movies S1-S4/Movie S4.mp4
